# Supplementary material for: Survivin (BIRC5) Peptide Vaccine in the 4T1 Murine Mammary Tumor Model: A Potential Neoadjuvant T Cell Immunotherapy for Triple Negative Breast Cancer: A Preliminary Study
Source: Vaccines (Basel). 2023 Mar 13;11(3):644. doi: 10.3390/vaccines11030644 (PMC10051918; doi:10.3390/vaccines11030644)
Supplement: Supplementary file 1 [file vaccines-11-00644-s001.zip]

Archive with 1 entries (1 files):
- vaccines-2230483-supplementary.pdf
